# Supplementary material for: PPG2ABP: Translating Photoplethysmogram (PPG) Signals to Arterial Blood Pressure (ABP) Waveforms
Source: Bioengineering (Basel). 2022 Nov 15;9(11):692. doi: 10.3390/bioengineering9110692 (PMC9687508; doi:10.3390/bioengineering9110692)
Supplement: Supplementary file 1 [file bioengineering-09-00692-s001.zip]

Archive with 1 entries (1 files):
- bioengineering-1954368-supplementary.pdf
